# Supplementary material for: Comparative Evaluation of Inducible Cre Mouse Models for Fibroblast Targeting in the Healthy and Infarcted Myocardium
Source: Biomedicines. 2022 Sep 21;10(10):2350. doi: 10.3390/biomedicines10102350 (PMC9598630; doi:10.3390/biomedicines10102350)
Supplement: Supplementary file 1 [file biomedicines-10-02350-s001.zip]

Archive with 1 entries (1 files):
- biomedicines-1878600-supplementary.pdf
